# Supplementary material for: Molecular Epidemiology of SARS-CoV-2 in Northern Greece from the Index Case up to Early 2025 Using Nanopore Sequencing
Source: Epidemiologia (Basel). 2025 Nov 12;6(4):78. doi: 10.3390/epidemiologia6040078 (PMC12641784; doi:10.3390/epidemiologia6040078)
Supplement: Supplementary file 1 [file epidemiologia-06-00078-s001.zip]

Archive with 1 entries (1 files):
- epidemiologia-3882522-supplementary-Table S1.xlsx
