# Supplementary material for: Molecular Epidemiology of SARS-CoV-2 in Northern Greece from the Index Case up to Early 2025 Using Nanopore Sequencing
Source: Epidemiologia (Basel). 2025 Nov 12;6(4):78. doi: 10.3390/epidemiologia6040078 (PMC12641784; doi:10.3390/epidemiologia6040078)
Supplement: Supplementary file 1 [file epidemiologia-06-00078-s001.zip › epidemiologia-3882522-supplementary-Table S1.xlsx]

## Sheet: Sheet1
Lineage	2020	2021	2022	2023	2024	2025	Total
AY.43	0	0	2	0	0	0	2
B.1	2	0	0	0	0	0	2
B.1.1.529	0	0	3	0	0	0	3
B.1.1.7	0	6	0	0	0	0	6
B.1.177	2	1	0	0	0	0	3
B.1.258	0	1	0	0	0	0	1
B.1.351	0	5	0	0	0	0	5
BA.1	0	0	2	0	0	0	2
BA.1.1	0	0	1	0	0	0	1
BA.2	0	0	5	0	0	0	5
BA.2.12	0	0	1	0	0	0	1
BA.2.72	0	0	1	0	0	0	1
BA.4.1	0	0	1	0	0	0	1
BA.4.1.5	0	0	1	0	0	0	1
BA.5	0	0	2	0	0	0	2
BA.5.1	0	0	1	0	0	0	1
BA.5.2	0	0	1	0	0	0	1
BA.5.2.1	0	0	6	0	0	0	6
BF.5	0	0	1	0	0	0	1
EG.5.1.3	0	0	0	1	0	0	1
HF.1	0	0	0	1	0	0	1
HV.1	0	0	0	2	0	0	2
JN.1.29	0	0	0	0	1	0	1
JN.1.4	0	0	0	0	2	0	2
JN.1.4.5	0	0	0	0	1	0	1
KP.2.3	0	0	0	0	1	0	1
KP.3.1	0	0	0	0	1	0	1
KP.3.1.1	0	0	0	0	2	0	2
KP.3.2	0	0	0	0	1	0	1
KP.3.3	0	0	0	0	1	0	1
KS.1	0	0	0	0	2	0	2
XDD	0	0	0	0	1	0	1
XDK	0	0	0	1	0	0	1
XEC	0	0	0	0	1	1	2
XEC.2	0	0	0	0	1	0	1
Total	4	13	28	5	15	1	66
